# Supplementary material for: Comparative Blood Profiling Based on ATR-FTIR Spectroscopy and Chemometrics for Differential Diagnosis of Patients with Amyotrophic Lateral Sclerosis—Pilot Study
Source: Biosensors (Basel). 2024 Oct 30;14(11):526. doi: 10.3390/bios14110526 (PMC11591577; doi:10.3390/bios14110526)
Supplement: Supplementary file 1 [file biosensors-14-00526-s001.zip]

Archive with 1 entries (1 files):
- biosensors-3201974-supplementary.pdf
